# Supplementary material for: 3-Anilino-1-(isopropyl­amino)­propan-2-ol
Source: Acta Crystallogr Sect E Struct Rep Online. 2012 Mar 31;68(Pt 4):o1264. doi: 10.1107/S1600536812013256 (PMC3344190; doi:10.1107/S1600536812013256)
Supplement: Supplementary file 2 [file e-68-o1264-Isup2.hkl]

# 
# h,k,l, Fc-squared, Fo-squared, sigma(Fo-squared) and status flag 
# 
data_I
_shelx_title ' 100210e in P2(1)' 
_shelx_refln_list_code          4 
_shelx_F_calc_maximum       83.30 
_exptl_crystal_F_000       228.00 
_reflns_d_resolution_high  0.7829 
 
loop_ 
 _symmetry_equiv_pos_as_xyz 
 'x, y, z' 
 '-x, y+1/2, -z' 
 
_cell_length_a     8.7676 
_cell_length_b     6.4662 
_cell_length_c    11.1677 
_cell_angle_alpha  90.000 
_cell_angle_beta  105.290 
_cell_angle_gamma  90.000 
 
_shelx_F_squared_multiplier     1.000 
 
loop_ 
 _refln_index_h 
 _refln_index_k 
 _refln_index_l 
 _refln_F_squared_calc 
 _refln_F_squared_meas 
 _refln_F_squared_sigma 
 _refln_observed_status 
   1   0   0      179.86      184.44      2.38 o 
   2   0   0     2018.57     2138.20     24.55 o 
   3   0   0       19.29       18.50      0.62 o 
   4   0   0       10.44       10.35      0.59 o 
   5   0   0       55.22       50.89      1.30 o 
   6   0   0        0.05        0.63      0.55 o 
   7   0   0       99.94       99.52      5.23 o 
   8   0   0       24.29       30.28      3.43 o 
   9   0   0        1.38        0.87      2.03 o 
  10   0   0        8.04        8.02      2.56 o 
   1   1   0      687.17      638.34     20.93 o 
   2   1   0     2036.63     1922.72     10.54 o 
   3   1   0        9.43        8.03      0.44 o 
   4   1   0      130.18      124.88      4.72 o 
   5   1   0       92.10       92.11      3.09 o 
   6   1   0       28.19       31.11      1.67 o 
   7   1   0       10.95        9.47      0.92 o 
   8   1   0       17.53       17.04      1.83 o 
   9   1   0       24.19       25.18      2.36 o 
  10   1   0        2.63        2.13      1.60 o 
   0   2   0       25.62       24.76      1.60 o 
   1   2   0      174.42      190.92      3.95 o 
   2   2   0      383.94      389.69     11.62 o 
   3   2   0      538.13      594.03     12.04 o 
   4   2   0      154.84      158.77      4.92 o 
   5   2   0       70.68       75.07      1.69 o 
   6   2   0       18.66       18.53      1.26 o 
   7   2   0        0.81        0.63      0.56 o 
   8   2   0       13.34       12.85      1.79 o 
   9   2   0        0.67       -0.38      1.10 o 
  10   2   0        1.73        0.90      1.65 o 
   1   3   0      175.92      200.83      5.08 o 
   2   3   0       80.30       87.50      5.68 o 
   3   3   0       25.00       23.86      0.86 o 
   4   3   0        1.28        0.98      0.41 o 
   5   3   0       48.79       50.00      1.27 o 
   6   3   0        1.59        1.36      0.52 o 
   7   3   0        7.15        6.27      0.88 o 
   8   3   0        6.45        6.08      1.48 o 
   9   3   0        1.19       -0.15      1.12 o 
  10   3   0        0.60       -1.16      1.60 o 
   0   4   0       26.54       29.18      1.42 o 
   1   4   0        4.07        4.88      0.53 o 
   2   4   0       46.10       45.37      1.48 o 
   3   4   0       24.51       22.93      1.18 o 
   4   4   0       44.66       40.22      1.55 o 
   5   4   0        8.99        7.00      1.16 o 
   6   4   0       13.12       12.27      1.07 o 
   7   4   0        2.53        1.75      1.01 o 
   8   4   0        0.28       -0.07      1.10 o 
   9   4   0        0.24        2.33      2.03 o 
   1   5   0        2.06        1.49      0.81 o 
   2   5   0        2.50        3.15      0.92 o 
   3   5   0       24.90       22.34      1.71 o 
   4   5   0        4.65        3.56      0.92 o 
   5   5   0        0.57        1.17      0.88 o 
   6   5   0        1.21        0.93      1.22 o 
   7   5   0        0.39        0.23      1.28 o 
   8   5   0        0.18        0.35      1.63 o 
   0   6   0       30.97       31.97      3.08 o 
   1   6   0       10.54       11.97      1.50 o 
   2   6   0       60.26       65.30      3.08 o 
   3   6   0        4.88        5.77      1.18 o 
   4   6   0        3.16        3.79      1.42 o 
   5   6   0        8.88        8.71      1.37 o 
   6   6   0        2.68        1.98      1.57 o 
   7   6   0        0.01        0.52      1.80 o 
   1   7   0        1.33        1.99      0.92 o 
   2   7   0        5.00        4.90      1.24 o 
   3   7   0        7.81        7.01      1.49 o 
   4   7   0        3.70        3.06      1.10 o 
   5   7   0        2.02        2.03      1.15 o 
   0   8   0        0.22        0.06      1.45 o 
   1   8   0        4.02        4.68      1.58 o 
   2   8   0        3.84        4.04      1.25 o 
 -10   0   1        5.37        6.45      2.44 o 
  -9   0   1        6.70        6.68      1.92 o 
  -8   0   1       64.19       68.88      5.00 o 
  -7   0   1      183.83      202.40      7.73 o 
  -6   0   1       82.00       91.48      3.04 o 
  -5   0   1       31.56       38.48      1.16 o 
  -4   0   1      366.52      385.54      5.17 o 
  -3   0   1      413.35      444.24      3.25 o 
  -2   0   1        0.53        1.91      0.83 o 
  -1   0   1      285.61      287.05      5.29 o 
   0   0   1     1173.87     1140.10      5.89 o 
   1   0   1       92.43       86.02      1.98 o 
   2   0   1      229.30      205.91      3.49 o 
   3   0   1       48.51       52.75      1.75 o 
   4   0   1      127.52      123.05      2.26 o 
   5   0   1        4.01        3.18      0.68 o 
   6   0   1        2.88        4.35      0.81 o 
   7   0   1        0.00        0.05      0.61 o 
   8   0   1        0.03       -0.52      1.51 o 
   9   0   1        0.38        0.99      1.74 o 
  10   0   1        0.21       -1.40      2.38 o 
 -10   1   1        8.13       11.68      2.10 o 
  -9   1   1       15.12       17.87      4.21 o 
  -8   1   1        6.24        5.71      1.35 o 
  -7   1   1        6.46        4.98      1.21 o 
  -6   1   1       12.44       12.18      0.75 o 
  -5   1   1       40.69       41.20      1.76 o 
  -4   1   1       36.96       42.48      2.63 o 
  -3   1   1      188.94      185.32      3.38 o 
  -2   1   1     3602.42     3407.49     13.65 o 
  -1   1   1      921.81      940.76     35.09 o 
   0   1   1     2621.64     2575.97     59.38 o 
   1   1   1      248.53      258.77      2.28 o 
   2   1   1       57.19       54.52      1.71 o 
   3   1   1        5.30        5.04      0.37 o 
   4   1   1       16.58       14.86      0.59 o 
   5   1   1       43.16       42.09      1.09 o 
   6   1   1       13.41       14.40      0.85 o 
   7   1   1       13.93       11.17      1.08 o 
   8   1   1        8.08        9.60      1.60 o 
   9   1   1        2.84        2.59      1.16 o 
  10   1   1        1.74        0.35      2.03 o 
 -10   2   1        5.56        6.99      1.90 o 
  -9   2   1       18.06       20.35      2.30 o 
  -8   2   1        0.55        0.10      0.95 o 
  -7   2   1       26.99       26.37      1.36 o 
  -6   2   1       39.74       40.15      1.35 o 
  -5   2   1       70.74       66.41      3.15 o 
  -4   2   1      583.46      609.26     17.95 o 
  -3   2   1      382.27      374.07     17.73 o 
  -2   2   1      770.80      699.02     27.92 o 
  -1   2   1       92.07       96.99      1.99 o 
   0   2   1       32.04       33.77      1.32 o 
   1   2   1      330.11      330.83     10.36 o 
   2   2   1      129.67      136.76      3.33 o 
   3   2   1       13.87       13.48      0.81 o 
   4   2   1       14.69       13.02      0.58 o 
   5   2   1        0.75        0.48      0.29 o 
   6   2   1       35.61       34.52      1.61 o 
   7   2   1        8.64        8.54      0.98 o 
   8   2   1       46.14       47.49      5.84 o 
   9   2   1        0.94        0.08      1.02 o 
  10   2   1        1.09        2.69      2.94 o 
 -10   3   1        0.21        0.36      1.62 o 
  -9   3   1        0.65        0.40      1.35 o 
  -8   3   1        1.72        1.66      1.11 o 
  -7   3   1       15.64       14.60      0.98 o 
  -6   3   1        5.57        4.20      0.61 o 
  -5   3   1       15.31       15.40      1.03 o 
  -4   3   1       18.34       17.55      0.95 o 
  -3   3   1       95.62       88.77      3.44 o 
  -2   3   1       35.07       40.39      2.20 o 
  -1   3   1      264.83      278.25     10.77 o 
   0   3   1       34.10       30.63      0.99 o 
   1   3   1      202.40      226.79      4.94 o 
   2   3   1       57.91       57.41      1.76 o 
   3   3   1       44.02       47.08      1.21 o 
   4   3   1        8.33        8.17      0.52 o 
   5   3   1       62.22       56.44      2.01 o 
   6   3   1       70.38       71.07      2.39 o 
   7   3   1       11.13        9.60      1.05 o 
   8   3   1        9.96        9.67      1.18 o 
   9   3   1        0.04        0.15      1.36 o 
  -9   4   1        1.26        1.16      2.09 o 
  -8   4   1        0.50        1.63      1.63 o 
  -7   4   1        2.09        2.28      0.68 o 
  -6   4   1       18.26       15.12      0.99 o 
  -5   4   1        0.67       -0.36      0.46 o 
  -4   4   1       14.05       16.80      2.57 o 
  -3   4   1        8.90        9.32      1.26 o 
  -2   4   1        4.32        4.24      0.58 o 
  -1   4   1        6.41        5.73      0.60 o 
   0   4   1       75.05       80.19      5.36 o 
   1   4   1       12.02       11.71      0.82 o 
   2   4   1       18.06       16.49      0.95 o 
   3   4   1       34.19       35.06      1.64 o 
   4   4   1       44.90       43.51      1.58 o 
   5   4   1        3.41        2.40      0.82 o 
   6   4   1        3.16        3.86      0.97 o 
   7   4   1        8.36        6.29      1.20 o 
   8   4   1        2.99        3.46      1.16 o 
   9   4   1        0.81        1.51      2.33 o 
  -7   5   1        1.46        0.63      0.82 o 
  -6   5   1       13.36       13.78      2.15 o 
  -5   5   1        9.20        6.88      1.12 o 
  -4   5   1       10.58        8.49      1.23 o 
  -3   5   1        3.24        2.32      0.92 o 
  -2   5   1        5.53        4.11      0.92 o 
  -1   5   1        0.23        0.24      0.59 o 
   0   5   1        8.65        7.73      1.63 o 
   1   5   1        6.27        5.09      0.95 o 
   2   5   1       42.98       42.49      2.18 o 
   3   5   1       17.75       15.12      1.35 o 
   4   5   1        4.71        4.74      0.92 o 
   5   5   1        2.58        2.33      1.34 o 
   6   5   1        0.56       -1.16      1.22 o 
   7   5   1        0.63        1.22      1.63 o 
   8   5   1        0.92       -0.17      1.45 o 
  -7   6   1        0.83        0.76      1.63 o 
  -6   6   1        1.64        0.87      1.63 o 
  -5   6   1       20.22       20.09      1.93 o 
  -4   6   1        1.15        0.68      0.88 o 
  -3   6   1       27.64       27.08      2.14 o 
  -2   6   1       21.04       19.81      2.21 o 
  -1   6   1        7.68        6.90      1.17 o 
   0   6   1        0.54        0.77      0.74 o 
   1   6   1       21.88       19.35      1.80 o 
   2   6   1       27.40       26.43      1.95 o 
   3   6   1        3.35        2.66      1.05 o 
   4   6   1        8.41        9.85      1.35 o 
   5   6   1        1.43        2.21      1.28 o 
   6   6   1        0.02        1.86      1.69 o 
   7   6   1        1.49        2.27      1.63 o 
  -5   7   1        4.09        6.23      1.60 o 
  -4   7   1        3.14        5.07      1.50 o 
  -3   7   1        0.25        0.47      0.88 o 
  -2   7   1        6.68        8.63      1.60 o 
  -1   7   1       18.55       21.06      2.03 o 
   0   7   1       11.35       12.56      1.73 o 
   1   7   1        0.89        0.08      1.02 o 
   2   7   1        2.10        1.33      0.96 o 
   3   7   1        5.91        7.14      1.36 o 
   4   7   1        0.49        0.57      0.84 o 
   5   7   1        0.10        0.41      1.92 o 
  -2   8   1        2.85        3.13      1.38 o 
  -1   8   1        0.18       -0.06      1.32 o 
   0   8   1        0.09        1.41      1.33 o 
   1   8   1        0.77       -0.29      0.98 o 
   2   8   1        2.21        1.75      1.04 o 
 -11   0   2       15.54       19.82      3.72 o 
 -10   0   2        0.92        1.80      2.33 o 
  -9   0   2        0.35        0.99      1.57 o 
  -8   0   2       16.82       15.17      2.67 o 
  -7   0   2       12.80       11.78      1.48 o 
  -6   0   2       76.74       81.72      5.99 o 
  -5   0   2        0.20       -0.37      0.52 o 
  -4   0   2        0.13        0.10      0.24 o 
  -3   0   2      647.07      675.37      7.33 o 
  -2   0   2     6938.14     6171.60     27.47 o 
  -1   0   2       33.34       31.76      5.06 o 
   0   0   2      340.90      329.86      4.83 o 
   1   0   2      467.79      467.45      4.07 o 
   2   0   2      304.08      304.16      8.92 o 
   3   0   2        5.93        6.99      0.68 o 
   4   0   2      209.81      248.09      5.41 o 
   5   0   2      111.34      119.02      3.11 o 
   6   0   2        1.89        1.09      1.13 o 
   7   0   2        0.09       -0.47      0.90 o 
   8   0   2        0.29       -0.64      1.57 o 
   9   0   2        3.79        4.65      2.03 o 
  10   0   2        0.12        0.35      2.03 o 
 -11   1   2        3.54        3.44      1.77 o 
 -10   1   2       10.98       11.79      2.16 o 
  -9   1   2        3.41        2.98      1.28 o 
  -8   1   2        8.18        7.25      1.74 o 
  -7   1   2       27.90       28.43      1.51 o 
  -6   1   2      105.41       96.15      5.01 o 
  -5   1   2       49.42       44.34      1.18 o 
  -4   1   2      629.16      673.56     30.92 o 
  -3   1   2      427.59      436.80     10.57 o 
  -2   1   2      683.84      640.40     28.06 o 
  -1   1   2     1169.68     1199.25      9.77 o 
   0   1   2     1122.57     1083.25      4.69 o 
   1   1   2      896.06      906.54      6.87 o 
   2   1   2       97.83       93.46      2.58 o 
   3   1   2       56.73       61.48      2.23 o 
   4   1   2        0.33        0.40      0.25 o 
   5   1   2       39.04       35.82      1.23 o 
   6   1   2       12.90       14.23      1.23 o 
   7   1   2       57.52       58.77      2.06 o 
   8   1   2        2.61        2.52      1.23 o 
   9   1   2        3.38        4.15      1.52 o 
  10   1   2        1.25        2.37      1.62 o 
 -10   2   2        0.80        0.55      1.33 o 
  -9   2   2        5.84        5.69      1.58 o 
  -8   2   2        5.82        8.18      1.39 o 
  -7   2   2        4.74        3.97      0.85 o 
  -6   2   2       30.43       27.80      1.18 o 
  -5   2   2      104.18      111.18      6.32 o 
  -4   2   2      103.80       98.51      3.67 o 
  -3   2   2       27.61       26.04      0.98 o 
  -2   2   2      190.15      193.01      7.86 o 
  -1   2   2      153.83      160.32      2.00 o 
   0   2   2      347.98      340.12     14.40 o 
   1   2   2      445.98      488.45      6.89 o 
   2   2   2       18.56       16.34      0.60 o 
   3   2   2      145.89      156.23      2.39 o 
   4   2   2        4.90        4.74      0.41 o 
   5   2   2       39.07       43.29      2.04 o 
   6   2   2       31.08       29.14      1.54 o 
   7   2   2       11.11       11.10      1.18 o 
   8   2   2       27.59       25.49      1.72 o 
   9   2   2        6.21        7.44      2.50 o 
 -10   3   2        0.91        0.40      1.29 o 
  -9   3   2        0.33        0.21      1.13 o 
  -8   3   2        1.59        1.97      1.23 o 
  -7   3   2        7.63        7.29      0.80 o 
  -6   3   2        4.60        3.84      0.74 o 
  -5   3   2       21.43       19.41      1.07 o 
  -4   3   2       14.95       12.00      0.77 o 
  -3   3   2      243.72      262.67     36.21 o 
  -2   3   2      235.24      219.44     19.97 o 
  -1   3   2       85.00       82.42      1.16 o 
   0   3   2       67.78       76.00      2.17 o 
   1   3   2       22.12       20.17      0.91 o 
   2   3   2       50.42       54.60      2.63 o 
   3   3   2      167.84      172.63      2.13 o 
   4   3   2       23.80       21.92      0.85 o 
   5   3   2      100.10      102.60      2.81 o 
   6   3   2       18.73       16.50      1.33 o 
   7   3   2       13.10       13.99      1.32 o 
   8   3   2        4.68        6.17      1.07 o 
   9   3   2        1.15        3.37      2.33 o 
  -9   4   2        3.26        4.24      1.98 o 
  -8   4   2        2.28        2.65      1.22 o 
  -7   4   2       13.31       11.04      1.15 o 
  -6   4   2        2.51        2.01      0.69 o 
  -5   4   2       12.97       12.26      4.14 o 
  -4   4   2       10.71        9.43      1.34 o 
  -3   4   2       40.90       46.00      4.39 o 
  -2   4   2        9.16        8.55      0.78 o 
  -1   4   2       90.29       97.84      4.81 o 
   0   4   2       22.90       21.97      1.29 o 
   1   4   2        1.70        1.98      0.48 o 
   2   4   2        0.21        0.22      0.39 o 
   3   4   2       99.63       95.40      2.27 o 
   4   4   2       32.02       28.36      1.20 o 
   5   4   2       28.73       26.81      1.45 o 
   6   4   2       37.66       42.80      2.57 o 
   7   4   2       10.04       10.28      3.34 o 
   8   4   2        3.72        5.25      1.39 o 
  -7   5   2        2.50        3.49      1.57 o 
  -6   5   2        1.45        0.57      1.06 o 
  -5   5   2       19.94       20.06      4.68 o 
  -4   5   2       11.48        9.87      1.42 o 
  -3   5   2        2.13        2.46      0.88 o 
  -2   5   2        7.38        6.63      1.11 o 
  -1   5   2       25.28       23.50      1.78 o 
   0   5   2       19.03       20.80      1.61 o 
   1   5   2       84.79       84.66     14.88 o 
   2   5   2       78.66       76.46      6.60 o 
   3   5   2       29.75       26.57      1.39 o 
   4   5   2        3.20        2.87      0.81 o 
   5   5   2        1.61        0.82      0.67 o 
   6   5   2        0.84        0.83      1.17 o 
   7   5   2        0.18        0.08      0.84 o 
   8   5   2        0.80        0.48      1.28 o 
  -7   6   2        2.98        3.26      1.74 o 
  -6   6   2        1.10        0.17      1.20 o 
  -5   6   2        3.38        4.10      1.27 o 
  -4   6   2        0.44       -0.71      1.05 o 
  -3   6   2        2.47        2.75      1.11 o 
  -2   6   2        2.74        1.70      0.92 o 
  -1   6   2        1.14        1.47      0.79 o 
   0   6   2       37.98       33.64      2.79 o 
   1   6   2        7.03        4.68      0.98 o 
   2   6   2        1.59        0.96      1.02 o 
   3   6   2        2.14        1.27      0.91 o 
   4   6   2        2.47        1.17      0.93 o 
   5   6   2        0.98        0.57      0.92 o 
   6   6   2        0.78        1.28      1.74 o 
  -5   7   2        3.78        4.86      1.58 o 
  -4   7   2        1.14        0.00      1.37 o 
  -3   7   2        0.89        1.46      1.34 o 
  -2   7   2        3.56        2.80      1.34 o 
  -1   7   2        1.10        0.63      1.30 o 
   0   7   2        3.33        3.20      1.17 o 
   1   7   2        7.63        5.82      1.17 o 
   2   7   2        4.15        4.23      1.71 o 
   3   7   2        2.05        1.12      0.97 o 
   4   7   2        0.87        2.27      2.03 o 
   5   7   2        1.37        1.89      1.33 o 
  -2   8   2        0.70        1.86      1.27 o 
  -1   8   2        0.38       -0.81      1.38 o 
   0   8   2        1.65        0.79      1.41 o 
   1   8   2        0.27       -0.46      1.26 o 
 -11   0   3        0.71       -0.23      2.62 o 
 -10   0   3        7.47        7.15      2.73 o 
  -9   0   3       38.23       41.15      4.19 o 
  -8   0   3       27.24       23.43      3.08 o 
  -7   0   3       14.01       15.29      1.86 o 
  -6   0   3        9.33        9.52      1.10 o 
  -5   0   3        8.27        8.33      0.50 o 
  -4   0   3      189.51      194.14      6.52 o 
  -3   0   3       57.65       49.97      1.58 o 
  -2   0   3       53.83       85.44     10.93 o 
  -1   0   3       71.74       66.94      3.09 o 
   0   0   3      263.96      240.91      4.02 o 
   1   0   3      110.39       90.58      3.89 o 
   2   0   3       58.33       62.15      1.86 o 
   3   0   3       33.91       34.76      3.20 o 
   4   0   3        9.37        8.85      0.92 o 
   5   0   3        7.98        7.94      1.19 o 
   6   0   3        2.92        2.84      0.68 o 
   7   0   3       15.59       16.75      1.83 o 
   8   0   3        0.01       -0.17      1.28 o 
   9   0   3        4.91        2.85      2.03 o 
 -11   1   3        3.48        3.24      2.01 o 
 -10   1   3        1.36        1.16      1.35 o 
  -9   1   3        2.51        2.21      1.07 o 
  -8   1   3       20.89       23.02      1.53 o 
  -7   1   3       69.72       74.08      2.41 o 
  -6   1   3       68.58       64.96      2.76 o 
  -5   1   3       31.41       36.88      1.44 o 
  -4   1   3      675.68      725.96     10.96 o 
  -3   1   3       82.41       76.96      3.48 o 
  -2   1   3      236.87      229.07      5.38 o 
  -1   1   3      282.32      284.62      4.24 o 
   0   1   3      565.26      596.61      8.86 o 
   1   1   3      321.69      335.31      5.91 o 
   2   1   3       28.52       29.94      0.65 o 
   3   1   3      270.54      267.25      7.35 o 
   4   1   3       25.21       20.95      1.05 o 
   5   1   3       38.17       35.43      1.27 o 
   6   1   3       14.23       12.88      0.92 o 
   7   1   3        3.94        3.25      0.66 o 
   8   1   3        4.99        4.51      0.98 o 
   9   1   3        5.21        8.61      1.77 o 
 -10   2   3        1.76        1.50      1.66 o 
  -9   2   3        0.47       -0.19      1.31 o 
  -8   2   3        1.08        1.35      0.85 o 
  -7   2   3       20.03       20.21      1.82 o 
  -6   2   3       87.29       87.91      5.40 o 
  -5   2   3      394.42      413.47     17.50 o 
  -4   2   3      186.72      193.11      8.54 o 
  -3   2   3      454.51      479.53     55.26 o 
  -2   2   3       86.38       88.00      3.54 o 
  -1   2   3      187.41      191.35      6.01 o 
   0   2   3      254.55      280.86      4.51 o 
   1   2   3      838.36      921.67     28.39 o 
   2   2   3      239.72      259.96      2.84 o 
   3   2   3       48.14       43.21      1.11 o 
   4   2   3        7.79        6.68      0.56 o 
   5   2   3       38.32       36.16      1.65 o 
   6   2   3       11.93        8.46      0.96 o 
   7   2   3        6.88        7.89      1.59 o 
   8   2   3        1.17        1.56      0.87 o 
   9   2   3        1.27        1.49      1.56 o 
 -10   3   3        8.23       11.03      2.10 o 
  -9   3   3        0.16       -0.96      0.96 o 
  -8   3   3        1.44        2.25      0.90 o 
  -7   3   3        0.58        0.11      0.67 o 
  -6   3   3        8.76        7.20      0.89 o 
  -5   3   3       24.05       23.37      1.40 o 
  -4   3   3       61.67       57.46      8.39 o 
  -3   3   3      189.18      185.30     22.96 o 
  -2   3   3      187.46      175.72     13.60 o 
  -1   3   3       58.88       66.93      1.31 o 
   0   3   3      158.15      190.39      5.20 o 
   1   3   3       11.34       10.49      0.81 o 
   2   3   3       39.46       40.12      1.06 o 
   3   3   3       17.84       19.06      0.78 o 
   4   3   3      136.33      138.35      4.85 o 
   5   3   3       10.95       10.65      1.01 o 
   6   3   3       28.52       29.19      1.66 o 
   7   3   3        9.78       11.34      1.58 o 
   8   3   3        2.81        2.92      1.03 o 
   9   3   3        0.85        2.15      2.56 o 
  -9   4   3        2.21        4.24      1.36 o 
  -8   4   3        1.62        1.40      0.89 o 
  -7   4   3        7.47        5.00      0.85 o 
  -6   4   3        0.97        0.64      0.69 o 
  -5   4   3       12.45       14.01      3.11 o 
  -4   4   3       39.25       44.11     12.79 o 
  -3   4   3       53.79       55.73      2.21 o 
  -2   4   3      126.58      135.54      5.14 o 
  -1   4   3      168.62      170.90     18.44 o 
   0   4   3       57.88       65.64      1.89 o 
   1   4   3        8.63        9.33      0.83 o 
   2   4   3       61.43       68.85      7.35 o 
   3   4   3      105.04      105.56      4.45 o 
   4   4   3       18.38       16.00      1.20 o 
   5   4   3       35.13       33.33      2.70 o 
   6   4   3        3.34        2.12      1.03 o 
   7   4   3        6.06        7.55      1.37 o 
   8   4   3        8.94       10.76      1.66 o 
  -8   5   3        7.76        6.22      1.92 o 
  -7   5   3        1.56        1.67      1.20 o 
  -6   5   3       14.70       11.70      2.09 o 
  -5   5   3        6.02        4.27      1.02 o 
  -4   5   3       12.12       11.38      2.30 o 
  -3   5   3        2.18        1.41      1.06 o 
  -2   5   3       22.77       21.84      3.20 o 
  -1   5   3       36.68       36.32      2.13 o 
   0   5   3       15.37       15.80      1.49 o 
   1   5   3       20.50       19.54      2.47 o 
   2   5   3       20.36       21.43      2.16 o 
   3   5   3       14.08       12.44      1.06 o 
   4   5   3        0.77       -0.60      0.69 o 
   5   5   3        2.43        2.65      1.19 o 
   6   5   3        0.91        1.56      1.19 o 
   7   5   3        6.21        7.23      1.62 o 
  -7   6   3        3.53        3.37      2.41 o 
  -6   6   3        0.99        1.76      1.11 o 
  -5   6   3        0.54        0.99      1.03 o 
  -4   6   3        0.35       -0.02      0.90 o 
  -3   6   3        0.03       -0.18      0.92 o 
  -2   6   3        0.86        0.32      0.95 o 
  -1   6   3       36.00       39.20      4.07 o 
   0   6   3       11.31       11.07      2.21 o 
   1   6   3       13.89       13.46      2.59 o 
   2   6   3        3.75        3.41      1.09 o 
   3   6   3        4.37        3.40      1.03 o 
   4   6   3        0.95        2.21      1.15 o 
   5   6   3        2.79        3.08      1.51 o 
   6   6   3        2.12        3.02      2.09 o 
  -5   7   3        0.66       -0.23      1.45 o 
  -4   7   3        1.69        0.99      1.07 o 
  -3   7   3       11.70       12.48      2.67 o 
  -2   7   3        9.46        9.89      1.73 o 
  -1   7   3        1.64        2.28      1.08 o 
   0   7   3        1.86        1.19      1.11 o 
   1   7   3        1.75        1.29      0.96 o 
   2   7   3        0.83        0.72      0.76 o 
   3   7   3        1.64        1.71      1.12 o 
   4   7   3        2.40        1.42      1.34 o 
  -2   8   3        0.05       -1.01      1.10 o 
  -1   8   3        1.54        1.74      1.12 o 
   0   8   3        1.79        1.56      1.29 o 
 -11   0   4        0.43       -0.12      1.86 o 
 -10   0   4        0.63       -0.23      1.63 o 
  -9   0   4        0.16       -0.64      1.92 o 
  -8   0   4       21.28       20.73      1.81 o 
  -7   0   4      106.08      120.80      4.56 o 
  -6   0   4        1.79        1.39      1.22 o 
  -5   0   4        1.52        4.13      3.14 o 
  -4   0   4      119.29      121.50      5.29 o 
  -3   0   4        3.80        3.89      0.81 o 
  -2   0   4        8.33        7.49      0.64 o 
  -1   0   4      172.44      174.39      3.63 o 
   0   0   4       11.89       12.99      0.58 o 
   1   0   4      342.65      349.85     10.90 o 
   2   0   4       50.01       59.36      2.85 o 
   3   0   4      176.44      193.87      3.80 o 
   4   0   4       13.51       14.70      1.13 o 
   5   0   4       11.37       10.48      1.16 o 
   6   0   4        0.05       -0.22      0.53 o 
   7   0   4        0.47        0.30      0.80 o 
   8   0   4        2.51        3.06      1.12 o 
   9   0   4        5.55        9.24      2.67 o 
 -11   1   4        1.98        3.45      1.97 o 
 -10   1   4        2.26       -1.02      1.55 o 
  -9   1   4        5.31        6.32      1.73 o 
  -8   1   4       59.87       65.18      2.51 o 
  -7   1   4       23.77       21.42      1.44 o 
  -6   1   4      152.53      155.14      7.33 o 
  -5   1   4      101.77       98.50      2.35 o 
  -4   1   4      295.32      313.62      3.90 o 
  -3   1   4       13.17       14.68      0.56 o 
  -2   1   4      180.67      201.76      5.74 o 
  -1   1   4      411.45      423.90      9.12 o 
   0   1   4      814.25      870.56      9.13 o 
   1   1   4      154.03      151.31      5.61 o 
   2   1   4      184.63      198.00      4.64 o 
   3   1   4       17.48       17.41      0.64 o 
   4   1   4       20.10       20.29      0.96 o 
   5   1   4        3.49        3.95      0.57 o 
   6   1   4        5.95        4.90      0.64 o 
   7   1   4        2.62        2.46      0.71 o 
   8   1   4       15.25       15.41      1.38 o 
   9   1   4        0.43        1.37      1.53 o 
 -10   2   4        1.41        0.91      1.56 o 
  -9   2   4        2.00        1.79      1.41 o 
  -8   2   4        4.83        4.09      0.92 o 
  -7   2   4        6.80        6.55      1.00 o 
  -6   2   4       89.80       86.27      2.43 o 
  -5   2   4      190.15      182.73      6.76 o 
  -4   2   4       24.57       22.57      1.94 o 
  -3   2   4       12.77       12.72      0.63 o 
  -2   2   4      138.10      144.55      5.30 o 
  -1   2   4       74.23       80.72      2.28 o 
   0   2   4      161.76      193.79      4.18 o 
   1   2   4      335.58      356.98      3.40 o 
   2   2   4       79.41       76.10      2.21 o 
   3   2   4        3.28        3.59      0.40 o 
   4   2   4       53.07       51.65      3.98 o 
   5   2   4        3.16        2.26      0.68 o 
   6   2   4       44.52       40.87      3.27 o 
   7   2   4        5.94        5.20      1.00 o 
   8   2   4        0.17       -0.74      0.74 o 
   9   2   4        1.00        1.00      1.57 o 
 -10   3   4        3.08        2.95      1.46 o 
  -9   3   4        0.77        1.16      1.30 o 
  -8   3   4        6.74        4.90      1.26 o 
  -7   3   4        4.60        4.59      0.89 o 
  -6   3   4       33.12       35.69     10.39 o 
  -5   3   4       12.26       11.73      2.35 o 
  -4   3   4       20.28       20.78      1.80 o 
  -3   3   4      121.04      123.84     10.05 o 
  -2   3   4       51.76       45.18      2.15 o 
  -1   3   4       37.01       40.52      1.42 o 
   0   3   4       52.24       54.47      1.08 o 
   1   3   4       16.67       15.97      0.66 o 
   2   3   4        1.99        2.31      0.43 o 
   3   3   4       34.82       37.05      1.12 o 
   4   3   4       33.77       29.28      1.44 o 
   5   3   4       12.11       15.16      1.64 o 
   6   3   4       24.23       24.03      1.89 o 
   7   3   4        7.42        7.86      1.35 o 
   8   3   4        3.31        4.11      1.16 o 
  -8   4   4        6.30       11.83      7.06 o 
  -7   4   4        3.57        6.79      2.01 o 
  -6   4   4        1.70        0.52      0.80 o 
  -5   4   4       20.65       22.49      6.63 o 
  -4   4   4       42.54       50.03     10.87 o 
  -3   4   4       73.98       76.02      6.86 o 
  -2   4   4       39.87       36.69      1.89 o 
  -1   4   4       67.92       66.07      2.87 o 
   0   4   4        4.17        4.31      0.66 o 
   1   4   4       23.53       22.84      1.36 o 
   2   4   4       40.81       38.75      1.46 o 
   3   4   4       62.26       71.59      4.43 o 
   4   4   4       25.13       22.39      3.14 o 
   5   4   4       10.04        9.68      1.40 o 
   6   4   4        3.89        2.73      1.03 o 
   7   4   4        1.93        3.68      1.09 o 
   8   4   4        4.64        5.76      1.45 o 
  -8   5   4        0.12        1.28      1.57 o 
  -7   5   4        5.16        3.55      1.40 o 
  -6   5   4       12.17       10.35      2.09 o 
  -5   5   4        5.51        7.30      1.47 o 
  -4   5   4       39.88       41.96      8.37 o 
  -3   5   4        5.97        5.34      1.26 o 
  -2   5   4       74.51       80.05      5.83 o 
  -1   5   4       26.87       27.12      1.52 o 
   0   5   4       63.38       65.95      3.88 o 
   1   5   4       48.25       57.88      4.76 o 
   2   5   4        1.65        0.68      0.59 o 
   3   5   4       11.76       10.51      1.19 o 
   4   5   4        0.65        0.41      0.90 o 
   5   5   4        7.42       10.88      1.49 o 
   6   5   4        5.70        5.45      1.21 o 
   7   5   4        1.67        3.36      1.49 o 
  -7   6   4        0.53        1.04      1.25 o 
  -6   6   4        1.42        2.58      1.40 o 
  -5   6   4        0.81        0.16      1.34 o 
  -4   6   4        2.19        1.71      1.09 o 
  -3   6   4        0.43        0.64      0.99 o 
  -2   6   4       27.36       27.91      3.08 o 
  -1   6   4       15.17       17.48      3.28 o 
   0   6   4        2.56        2.33      0.94 o 
   1   6   4        1.09        1.41      1.03 o 
   2   6   4        6.33        5.09      1.20 o 
   3   6   4        0.17        0.92      0.93 o 
   4   6   4        0.05        0.12      1.57 o 
   5   6   4        5.79        4.88      1.86 o 
  -5   7   4        0.36        0.78      1.59 o 
  -4   7   4        7.13        8.12      1.82 o 
  -3   7   4        4.95        4.89      1.40 o 
  -2   7   4        6.05        7.99      1.74 o 
  -1   7   4        0.78        0.26      1.29 o 
   0   7   4        2.57        2.50      1.06 o 
   1   7   4        0.62        0.71      0.90 o 
   2   7   4        2.62        3.01      1.22 o 
   3   7   4        2.06        1.50      1.38 o 
   4   7   4        4.21        4.88      2.27 o 
 -11   0   5        5.62       12.21      3.49 o 
 -10   0   5       16.94       15.93      3.02 o 
  -9   0   5        0.02       -1.10      1.34 o 
  -8   0   5        0.23       -0.04      0.78 o 
  -7   0   5        1.03        1.07      0.92 o 
  -6   0   5        0.38        0.02      0.90 o 
  -5   0   5        1.82        1.04      0.64 o 
  -4   0   5       58.46       73.34      7.96 o 
  -3   0   5       43.50       40.40      2.70 o 
  -2   0   5       75.39       68.75      2.21 o 
  -1   0   5       13.64       11.33      0.81 o 
   0   0   5       39.10       33.29      1.00 o 
   1   0   5        0.03        0.40      0.35 o 
   2   0   5       58.28       62.22      2.35 o 
   3   0   5        1.79        1.34      0.59 o 
   4   0   5        0.52        0.81      0.65 o 
   5   0   5        7.71        5.42      0.88 o 
   6   0   5        3.68        3.30      0.88 o 
   7   0   5        4.82        4.74      1.19 o 
   8   0   5        4.43        4.71      1.45 o 
   9   0   5        3.39        5.46      2.56 o 
 -11   1   5        0.17        0.74      1.67 o 
 -10   1   5        2.80        2.53      1.66 o 
  -9   1   5        5.65        6.48      1.56 o 
  -8   1   5       42.74       44.74      2.19 o 
  -7   1   5       15.96       16.02      1.26 o 
  -6   1   5       13.08       14.43      1.09 o 
  -5   1   5       63.22       62.54      5.37 o 
  -4   1   5       71.81       74.57     11.96 o 
  -3   1   5       62.15       61.23      2.02 o 
  -2   1   5      199.39      213.59      2.26 o 
  -1   1   5       47.36       48.59      1.06 o 
   0   1   5      404.45      432.90      4.84 o 
   1   1   5      101.39      107.31      2.80 o 
   2   1   5       70.80       76.68      2.97 o 
   3   1   5        1.09        0.88      0.42 o 
   4   1   5       18.59       18.33      1.31 o 
   5   1   5       17.61       17.87      1.05 o 
   6   1   5        8.67       10.19      0.93 o 
   7   1   5       11.77       12.62      1.33 o 
   8   1   5        9.88       12.90      1.37 o 
 -10   2   5        0.11        0.81      1.30 o 
  -9   2   5        1.65        1.23      0.96 o 
  -8   2   5        4.65        5.44      0.99 o 
  -7   2   5       41.86       43.72      3.21 o 
  -6   2   5      105.30      103.70      3.97 o 
  -5   2   5        5.72        6.50      1.07 o 
  -4   2   5        0.10        0.13      0.44 o 
  -3   2   5       37.45       34.98      1.63 o 
  -2   2   5      191.55      208.65      7.29 o 
  -1   2   5      330.28      393.52      4.75 o 
   0   2   5      300.61      339.10      3.87 o 
   1   2   5       15.91       14.54      0.72 o 
   2   2   5        3.56        3.44      0.45 o 
   3   2   5        4.64        3.21      0.65 o 
   4   2   5       11.84       10.85      1.19 o 
   5   2   5       34.86       39.17      1.83 o 
   6   2   5       11.31       11.70      1.19 o 
   7   2   5        2.30        2.92      0.81 o 
   8   2   5        0.15        0.13      0.77 o 
 -10   3   5        0.99       -0.85      1.50 o 
  -9   3   5        0.16        0.88      0.98 o 
  -8   3   5       15.56       13.14      1.23 o 
  -7   3   5       11.38       12.28      4.32 o 
  -6   3   5       38.92       38.72      8.32 o 
  -5   3   5       61.13       59.35      6.41 o 
  -4   3   5       18.54       18.96      3.10 o 
  -3   3   5      105.02      103.90      2.84 o 
  -2   3   5        6.11        6.57      0.55 o 
  -1   3   5       98.45      107.46      3.55 o 
   0   3   5       37.50       33.83      1.72 o 
   1   3   5       78.41       91.18      2.47 o 
   2   3   5      159.69      173.02      3.83 o 
   3   3   5       16.68       17.36      1.17 o 
   4   3   5      103.20      123.91     10.70 o 
   5   3   5        7.46        7.21      1.31 o 
   6   3   5       28.84       30.75      2.21 o 
   7   3   5        0.08        0.39      1.01 o 
   8   3   5        1.68        2.19      1.02 o 
  -9   4   5        0.23        0.31      1.57 o 
  -8   4   5        4.96        5.32      1.58 o 
  -7   4   5        6.09        7.01      2.21 o 
  -6   4   5       14.39       16.05      6.19 o 
  -5   4   5       14.45       16.17      1.68 o 
  -4   4   5      110.57      120.45     13.31 o 
  -3   4   5      116.47      116.97      6.22 o 
  -2   4   5       41.85       39.67      7.96 o 
  -1   4   5        2.88        2.45      0.60 o 
   0   4   5        0.95        0.01      0.53 o 
   1   4   5       55.25       57.71      1.78 o 
   2   4   5       19.94       19.41      1.14 o 
   3   4   5       46.08       47.24      2.03 o 
   4   4   5        0.46        0.97      1.07 o 
   5   4   5        8.18       11.72      1.58 o 
   6   4   5        5.33        7.07      1.55 o 
   7   4   5        0.90        0.25      0.88 o 
  -8   5   5        4.16        3.66      1.92 o 
  -7   5   5        5.16        3.89      1.80 o 
  -6   5   5        8.03        6.68      1.69 o 
  -5   5   5        6.97        6.45      1.80 o 
  -4   5   5        2.91        3.29      0.96 o 
  -3   5   5       17.35       19.47      1.99 o 
  -2   5   5       36.77       39.19      4.22 o 
  -1   5   5        8.64        8.58      1.05 o 
   0   5   5        1.72        1.99      0.69 o 
   1   5   5        4.07        4.79      0.87 o 
   2   5   5       27.20       31.36      1.86 o 
   3   5   5        7.32        9.28      1.20 o 
   4   5   5        3.01        3.40      1.19 o 
   5   5   5        7.93       10.07      1.86 o 
   6   5   5        2.51        2.73      1.45 o 
  -7   6   5        0.20        1.21      1.55 o 
  -6   6   5        1.68        3.38      2.27 o 
  -5   6   5        0.25        0.65      1.09 o 
  -4   6   5        0.29        0.33      1.10 o 
  -3   6   5        7.34        5.29      2.01 o 
  -2   6   5       14.18       15.84      4.19 o 
  -1   6   5        7.14        7.98      1.52 o 
   0   6   5        4.17        3.16      1.17 o 
   1   6   5        5.42        6.39      1.02 o 
   2   6   5        3.60        3.07      0.94 o 
   3   6   5        1.79        3.58      1.21 o 
   4   6   5        0.88        1.05      1.98 o 
   5   6   5        0.14       -1.40      1.74 o 
  -5   7   5        0.20        0.87      1.33 o 
  -4   7   5        6.90        9.99      3.20 o 
  -3   7   5        0.70        0.58      1.11 o 
  -2   7   5        1.90        2.61      1.16 o 
  -1   7   5        0.08        1.05      1.35 o 
   0   7   5        2.20        2.29      1.21 o 
   1   7   5        0.32        0.76      0.98 o 
   2   7   5        2.82        3.30      1.47 o 
   3   7   5        1.80        3.40      1.48 o 
 -11   0   6        0.02       -0.41      2.79 o 
 -10   0   6       18.26       20.69      3.37 o 
  -9   0   6       18.25       15.11      3.08 o 
  -8   0   6        2.36        1.69      0.98 o 
  -7   0   6        0.15       -0.18      0.70 o 
  -6   0   6       39.72       37.12      2.59 o 
  -5   0   6        0.03       -0.59      0.87 o 
  -4   0   6      114.09      134.02      5.43 o 
  -3   0   6      104.10      105.87      2.84 o 
  -2   0   6        4.05        4.22      0.68 o 
  -1   0   6       64.26       61.52      1.52 o 
   0   0   6        0.32       -0.35      0.48 o 
   1   0   6        9.30        6.25      0.80 o 
   2   0   6      118.21      128.43      3.25 o 
   3   0   6       23.80       26.25      1.64 o 
   4   0   6        0.14        0.02      0.59 o 
   5   0   6        6.42        5.67      1.09 o 
   6   0   6        3.00        2.53      1.02 o 
   7   0   6       10.83       13.60      1.70 o 
   8   0   6        0.14        0.07      1.00 o 
 -10   1   6        0.47        0.76      1.54 o 
  -9   1   6        0.16        0.29      0.87 o 
  -8   1   6        9.91       10.48      1.25 o 
  -7   1   6       53.43       53.94      2.26 o 
  -6   1   6        8.22        7.11      1.76 o 
  -5   1   6       35.41       36.20      5.42 o 
  -4   1   6        2.87        2.87      0.60 o 
  -3   1   6       57.32       60.94      1.80 o 
  -2   1   6       29.91       33.08      0.99 o 
  -1   1   6       75.48       73.22      1.45 o 
   0   1   6      490.73      534.75      8.06 o 
   1   1   6       73.38       73.94      2.25 o 
   2   1   6       65.41       64.43      1.99 o 
   3   1   6       14.23       15.12      0.92 o 
   4   1   6        4.80        4.09      0.69 o 
   5   1   6        4.95        5.07      0.70 o 
   6   1   6       10.21       10.98      1.02 o 
   7   1   6        3.67        5.25      1.06 o 
   8   1   6        1.23        0.82      0.87 o 
 -10   2   6        1.46        0.78      1.65 o 
  -9   2   6        7.46        6.13      1.22 o 
  -8   2   6       13.26       11.47      1.31 o 
  -7   2   6       87.52      103.61     34.23 o 
  -6   2   6        2.44        2.63      0.65 o 
  -5   2   6       10.64        8.81      1.49 o 
  -4   2   6       10.30        7.57      1.50 o 
  -3   2   6       12.26       13.13      0.68 o 
  -2   2   6      247.10      260.96      5.97 o 
  -1   2   6       31.53       28.17      1.12 o 
   0   2   6       22.26       19.69      0.94 o 
   1   2   6        5.09        4.75      0.51 o 
   2   2   6       26.59       26.14      1.07 o 
   3   2   6       28.77       27.59      1.38 o 
   4   2   6       42.19       45.26      2.15 o 
   5   2   6       21.55       19.54      1.40 o 
   6   2   6        3.80        3.98      1.23 o 
   7   2   6        0.61        1.13      0.85 o 
   8   2   6        0.06       -0.26      0.82 o 
 -10   3   6        1.38        1.18      1.78 o 
  -9   3   6       10.90       13.07      5.75 o 
  -8   3   6        1.91        1.94      1.70 o 
  -7   3   6       19.47       16.72      4.83 o 
  -6   3   6       23.77       23.69      1.95 o 
  -5   3   6      115.76      127.25     11.89 o 
  -4   3   6      159.11      163.03      7.13 o 
  -3   3   6       88.64       86.63      3.17 o 
  -2   3   6       99.82      102.66      3.76 o 
  -1   3   6       24.42       24.64      1.95 o 
   0   3   6       14.89       14.45      1.13 o 
   1   3   6       52.86       52.04      1.56 o 
   2   3   6       35.27       38.15      2.92 o 
   3   3   6       74.67      102.10      8.63 o 
   4   3   6       28.44       37.00      2.42 o 
   5   3   6       10.67       11.44      2.35 o 
   6   3   6        2.98        1.48      0.99 o 
   7   3   6        2.35        1.51      1.15 o 
  -9   4   6        5.17        8.78      3.95 o 
  -8   4   6        1.32        3.04      2.70 o 
  -7   4   6       13.51       16.43      2.47 o 
  -6   4   6       18.71       19.47      5.03 o 
  -5   4   6       68.49       79.29     14.82 o 
  -4   4   6       13.02       14.70      1.44 o 
  -3   4   6       49.93       52.97      2.46 o 
  -2   4   6        0.10        0.44      0.54 o 
  -1   4   6        6.29        6.26      0.82 o 
   0   4   6       18.96       20.17      1.14 o 
   1   4   6       47.87       52.58      1.77 o 
   2   4   6        1.12       -0.18      0.70 o 
   3   4   6        1.69        1.35      0.82 o 
   4   4   6        0.78       -0.29      1.08 o 
   5   4   6        1.51        2.59      1.23 o 
   6   4   6        1.59        1.16      0.92 o 
   7   4   6        0.07       -0.51      0.94 o 
  -8   5   6        1.92        3.49      2.03 o 
  -7   5   6        0.53        0.93      1.63 o 
  -6   5   6        2.15        2.89      1.35 o 
  -5   5   6       23.98       27.06      5.99 o 
  -4   5   6        4.50        4.45      1.19 o 
  -3   5   6       31.43       33.08      2.73 o 
  -2   5   6       49.80       52.18      4.63 o 
  -1   5   6       62.12       72.10      6.25 o 
   0   5   6       13.09       14.95      1.13 o 
   1   5   6        5.53        6.20      0.88 o 
   2   5   6       10.31        9.32      1.23 o 
   3   5   6        0.33       -0.36      0.90 o 
   4   5   6        1.07        0.36      1.23 o 
   5   5   6        2.41        2.84      1.26 o 
   6   5   6        3.39        4.94      1.45 o 
  -7   6   6        0.15       -0.44      1.95 o 
  -6   6   6        7.45       14.42      2.99 o 
  -5   6   6        0.42        0.51      1.46 o 
  -4   6   6        0.89        0.72      1.01 o 
  -3   6   6        3.30        2.53      1.21 o 
  -2   6   6        0.04        0.09      0.73 o 
  -1   6   6        0.43        0.93      0.92 o 
   0   6   6        8.87       10.02      1.26 o 
   1   6   6        1.44        1.28      0.88 o 
   2   6   6        1.91        1.17      1.17 o 
   3   6   6        1.44       -0.06      1.16 o 
   4   6   6        1.29        0.64      1.92 o 
  -4   7   6        0.85        2.19      1.28 o 
  -3   7   6        0.82        1.29      1.21 o 
  -2   7   6        0.46        0.89      1.33 o 
  -1   7   6        1.73        2.86      0.99 o 
   0   7   6        0.46        0.06      1.04 o 
   1   7   6        0.99        1.67      1.03 o 
   2   7   6        0.26       -0.22      1.51 o 
 -10   0   7        0.50       -2.09      2.09 o 
  -9   0   7        0.60        0.47      2.09 o 
  -8   0   7        0.51        0.19      1.28 o 
  -7   0   7        4.00        3.26      1.02 o 
  -6   0   7        1.22        0.15      1.48 o 
  -5   0   7       12.42        9.90      1.17 o 
  -4   0   7       10.64       10.53      1.17 o 
  -3   0   7       11.89       11.19      1.07 o 
  -2   0   7       10.49        9.29      0.88 o 
  -1   0   7        0.09       -0.09      0.28 o 
   0   0   7       13.23       12.36      1.03 o 
   1   0   7       67.96       69.23      5.90 o 
   2   0   7        1.42        1.17      1.63 o 
   3   0   7        4.22        3.30      0.84 o 
   4   0   7       34.17       32.54      3.55 o 
   5   0   7        2.04        1.84      0.93 o 
   6   0   7        9.87        7.63      1.40 o 
   7   0   7        7.04        8.79      1.74 o 
 -10   1   7        4.66        4.47      1.26 o 
  -9   1   7        6.50        7.31      1.24 o 
  -8   1   7        3.82        4.16      1.19 o 
  -7   1   7       25.53       26.50      6.16 o 
  -6   1   7       13.91       14.01      1.63 o 
  -5   1   7       25.50       25.83      2.05 o 
  -4   1   7       24.39       23.99      1.28 o 
  -3   1   7       48.96       48.69      1.58 o 
  -2   1   7        2.89        3.08      0.42 o 
  -1   1   7        8.40        6.63      0.55 o 
   0   1   7       26.04       27.86      1.01 o 
   1   1   7       57.16       58.01      1.64 o 
   2   1   7        5.17        4.67      0.78 o 
   3   1   7       59.14       59.53      1.95 o 
   4   1   7        3.45        2.09      0.63 o 
   5   1   7        5.04        5.08      0.80 o 
   6   1   7        2.43        2.71      0.91 o 
   7   1   7        0.48        3.32      2.06 o 
 -10   2   7        3.64        5.10      1.73 o 
  -9   2   7        1.21        2.35      2.06 o 
  -8   2   7        7.69        7.45      1.60 o 
  -7   2   7       12.86       14.10      1.50 o 
  -6   2   7        2.43        1.74      1.37 o 
  -5   2   7        3.47        2.99      1.32 o 
  -4   2   7       30.49       29.60      2.57 o 
  -3   2   7       18.26       18.04      0.83 o 
  -2   2   7       44.60       44.95      1.26 o 
  -1   2   7       22.27       20.13      0.88 o 
   0   2   7        0.74        1.02      0.39 o 
   1   2   7       11.71       11.90      0.78 o 
   2   2   7       15.25       13.89      1.01 o 
   3   2   7       65.69       62.61      3.26 o 
   4   2   7       15.77       14.48      1.24 o 
   5   2   7       18.98       18.95      1.44 o 
   6   2   7        2.07        1.76      1.19 o 
   7   2   7        1.20        1.30      1.17 o 
 -10   3   7        4.98        6.74      1.89 o 
  -9   3   7       19.44       25.16      6.86 o 
  -8   3   7        2.83        2.18      1.01 o 
  -7   3   7       74.94       81.03     12.62 o 
  -6   3   7        7.75        7.77      2.59 o 
  -5   3   7      135.72      133.65     12.22 o 
  -4   3   7       35.61       36.41      2.25 o 
  -3   3   7       29.84       29.48      1.45 o 
  -2   3   7        5.44        4.70      0.78 o 
  -1   3   7        1.85        1.87      0.66 o 
   0   3   7       10.47       12.05      1.06 o 
   1   3   7       20.27       23.31      2.10 o 
   2   3   7       16.28       16.59      1.59 o 
   3   3   7       24.33       24.39      1.97 o 
   4   3   7        4.80        5.00      1.19 o 
   5   3   7        2.12        2.34      1.17 o 
   6   3   7        0.11        0.81      1.09 o 
   7   3   7        0.43        0.90      1.25 o 
  -9   4   7        5.03       10.04      5.41 o 
  -8   4   7        0.91        3.58      3.11 o 
  -7   4   7        4.86        3.87      2.35 o 
  -6   4   7       46.41       51.58     15.67 o 
  -5   4   7       15.23       17.81      4.21 o 
  -4   4   7       11.90       13.51      2.06 o 
  -3   4   7       11.76       12.43      1.44 o 
  -2   4   7        3.77        3.81      1.38 o 
  -1   4   7       13.60       13.08      1.15 o 
   0   4   7        3.91        3.09      0.68 o 
   1   4   7       27.08       25.31      1.74 o 
   2   4   7        1.16        1.22      0.97 o 
   3   4   7        1.18        1.60      1.00 o 
   4   4   7        0.07        0.21      1.19 o 
   5   4   7        0.49        0.45      0.85 o 
   6   4   7        1.88        0.95      1.32 o 
  -8   5   7       13.44       17.21      2.79 o 
  -7   5   7        0.23        0.17      2.67 o 
  -6   5   7        0.75       -0.24      1.32 o 
  -5   5   7        2.47       -0.61      1.17 o 
  -4   5   7        1.09        0.57      0.92 o 
  -3   5   7        2.24        1.27      0.91 o 
  -2   5   7        7.47        8.42      1.03 o 
  -1   5   7       30.07       33.80      1.65 o 
   0   5   7        1.33        2.85      0.83 o 
   1   5   7        2.23        1.76      0.91 o 
   2   5   7        1.80        2.63      1.25 o 
   3   5   7        1.15        0.47      1.19 o 
   4   5   7        2.09        4.59      1.64 o 
   5   5   7        0.11        0.79      1.77 o 
  -6   6   7        0.45       -0.32      1.59 o 
  -5   6   7        0.67        1.61      1.61 o 
  -4   6   7        3.55        5.08      3.28 o 
  -3   6   7        4.42        4.60      1.57 o 
  -2   6   7        0.62        0.81      1.01 o 
  -1   6   7        3.87        4.90      1.30 o 
   0   6   7        5.98        5.73      1.24 o 
   1   6   7        1.32        2.80      1.45 o 
   2   6   7        4.21        6.74      2.21 o 
   3   6   7        4.51        2.79      2.15 o 
  -3   7   7        3.73        3.71      1.78 o 
  -2   7   7        1.88        3.89      1.38 o 
  -1   7   7        1.41        2.46      1.25 o 
   0   7   7        1.18        1.52      1.03 o 
 -10   0   8        1.60        1.63      2.33 o 
  -8   0   8       25.48       28.97      4.33 o 
  -7   0   8        3.54        3.46      1.45 o 
  -6   0   8       74.71       73.40      4.30 o 
  -5   0   8       14.94       14.92      1.42 o 
  -4   0   8       11.80       11.38      1.23 o 
  -3   0   8       15.24       16.16      1.23 o 
  -2   0   8       11.84       10.85      1.07 o 
  -1   0   8      183.65      178.90      5.38 o 
   0   0   8      223.21      238.50      4.62 o 
   1   0   8      410.05      451.35     11.48 o 
   2   0   8       10.63       11.49      1.45 o 
   3   0   8        0.36       -0.80      0.80 o 
   4   0   8        8.31        8.10      1.17 o 
   5   0   8        1.42        2.45      1.05 o 
   6   0   8        0.49       -0.35      1.05 o 
   7   0   8        2.25        2.44      1.03 o 
 -10   1   8        0.96        0.92      2.00 o 
  -9   1   8        0.44        1.34      0.99 o 
  -8   1   8        4.35        4.75      1.39 o 
  -7   1   8        7.44       10.63      1.42 o 
  -6   1   8       14.91       14.12      1.36 o 
  -5   1   8        5.21        4.48      0.80 o 
  -4   1   8       10.52        8.67      0.88 o 
  -3   1   8        0.83        0.29      0.34 o 
  -2   1   8       50.72       45.80      1.32 o 
  -1   1   8        6.98        6.03      0.58 o 
   0   1   8       27.92       25.91      1.06 o 
   1   1   8      131.61      132.29      5.64 o 
   2   1   8       10.10       10.65      1.07 o 
   3   1   8       44.60       46.25      3.46 o 
   4   1   8        7.27        7.54      1.05 o 
   5   1   8        7.69        8.26      1.08 o 
   6   1   8        4.27        4.62      1.07 o 
   7   1   8        0.18        0.73      0.86 o 
 -10   2   8        0.51        1.67      1.42 o 
  -9   2   8       20.04       21.54      5.53 o 
  -8   2   8        6.76        6.72      2.61 o 
  -7   2   8        7.52        9.06      1.26 o 
  -6   2   8        1.51        0.52      0.85 o 
  -5   2   8        4.23        4.49      0.82 o 
  -4   2   8       84.52       86.13      5.05 o 
  -3   2   8       18.61       14.80      1.05 o 
  -2   2   8       37.66       36.18      1.87 o 
  -1   2   8        9.72        8.07      0.67 o 
   0   2   8       37.26       36.41      1.44 o 
   1   2   8       15.51       13.88      1.06 o 
   2   2   8       43.58       41.44      1.79 o 
   3   2   8       14.46       13.98      1.28 o 
   4   2   8       23.04       20.49      1.49 o 
   5   2   8        2.00        3.46      1.71 o 
   6   2   8        1.57        2.20      0.99 o 
  -9   3   8        0.04       -0.59      1.50 o 
  -8   3   8        2.59        3.96      1.66 o 
  -7   3   8       19.30       21.25      4.65 o 
  -6   3   8       13.82       13.96      6.34 o 
  -5   3   8        8.81        8.29      1.27 o 
  -4   3   8       15.27       15.10      1.60 o 
  -3   3   8       10.35        8.75      1.24 o 
  -2   3   8        4.82        4.24      0.68 o 
  -1   3   8       17.66       16.10      1.51 o 
   0   3   8        6.05        6.01      1.10 o 
   1   3   8        3.68        3.31      0.93 o 
   2   3   8        8.89        9.58      1.34 o 
   3   3   8        3.51        3.92      1.09 o 
   4   3   8        0.76        1.54      0.98 o 
   5   3   8        3.10        2.27      1.23 o 
   6   3   8        1.58        1.80      1.30 o 
  -8   4   8        0.86        1.30      1.56 o 
  -7   4   8       12.00       14.54      7.24 o 
  -6   4   8        3.07        2.94      1.24 o 
  -5   4   8        4.58        5.51      2.41 o 
  -4   4   8        0.45       -0.26      0.86 o 
  -3   4   8        7.82        9.24      1.42 o 
  -2   4   8       21.48       26.17      1.59 o 
  -1   4   8        1.27        0.29      0.76 o 
   0   4   8        1.01        0.74      0.65 o 
   1   4   8        1.63        2.03      0.94 o 
   2   4   8        0.65        1.20      0.92 o 
   3   4   8        3.03        4.69      1.38 o 
   4   4   8        1.68        1.92      1.32 o 
   5   4   8        1.83        1.55      1.16 o 
  -7   5   8        0.67        0.90      1.50 o 
  -6   5   8        1.55        3.15      1.54 o 
  -5   5   8        0.11        0.55      0.88 o 
  -4   5   8        0.52        0.67      1.19 o 
  -3   5   8        1.55        2.90      1.03 o 
  -2   5   8        5.26        5.25      1.31 o 
  -1   5   8       14.57       13.98      1.24 o 
   0   5   8        2.39        1.60      0.83 o 
   1   5   8        2.43        1.27      1.16 o 
   2   5   8        0.33        0.17      0.98 o 
   3   5   8        3.10       11.37      8.54 o 
   4   5   8        2.24        1.91      1.54 o 
  -5   6   8        1.29        1.53      1.29 o 
  -4   6   8        6.20       10.16      1.93 o 
  -3   6   8        0.12       -1.16      1.22 o 
  -2   6   8        7.91       11.53      3.28 o 
  -1   6   8        6.21        7.20      2.18 o 
   0   6   8        4.50        6.61      1.49 o 
   1   6   8        1.76        4.45      1.32 o 
   2   6   8        5.57        5.10      1.74 o 
 -10   0   9        1.51        5.52      4.24 o 
  -9   0   9        5.87       11.51      3.84 o 
  -8   0   9       11.92       17.77      2.13 o 
  -7   0   9       84.92       92.35     10.81 o 
  -6   0   9       31.23       32.81      4.30 o 
  -5   0   9       13.70       11.98      1.46 o 
  -4   0   9        7.36        6.09      1.10 o 
  -3   0   9        8.11        7.07      2.35 o 
  -2   0   9       42.64       42.98      4.56 o 
  -1   0   9       20.92       17.19      1.42 o 
   0   0   9       80.53       80.06      4.50 o 
   1   0   9        1.82        0.86      0.94 o 
   2   0   9        1.78        1.37      0.82 o 
   3   0   9        2.20        1.87      0.87 o 
   4   0   9        0.14        0.26      1.04 o 
   5   0   9        0.27        1.45      1.15 o 
   6   0   9        1.00        2.15      1.03 o 
 -10   1   9        0.66        1.78      1.64 o 
  -9   1   9       11.42       15.83      2.58 o 
  -8   1   9        1.90        1.70      0.96 o 
  -7   1   9        2.92        3.65      1.18 o 
  -6   1   9       31.85       30.99      2.80 o 
  -5   1   9       18.16       17.52      1.30 o 
  -4   1   9       15.59       13.89      1.12 o 
  -3   1   9       43.68       40.04      1.64 o 
  -2   1   9       52.70       48.62      3.00 o 
  -1   1   9       97.20      100.17      2.43 o 
   0   1   9       16.18       17.09      0.97 o 
   1   1   9       67.09       70.13      2.28 o 
   2   1   9       28.15       32.33      2.15 o 
   3   1   9        0.88        1.04      0.73 o 
   4   1   9        1.62        1.37      0.73 o 
   5   1   9        0.20       -0.10      0.88 o 
   6   1   9        0.42        2.02      0.97 o 
  -9   2   9        3.83        5.00      1.31 o 
  -8   2   9       14.33       15.49      3.76 o 
  -7   2   9        0.55        1.03      1.03 o 
  -6   2   9       12.70       10.77      1.22 o 
  -5   2   9       16.32       17.49      2.29 o 
  -4   2   9       51.49       54.19      2.03 o 
  -3   2   9       50.67       47.24      2.76 o 
  -2   2   9       12.99       11.06      0.79 o 
  -1   2   9       20.44       20.27      1.56 o 
   0   2   9       22.42       24.24      1.35 o 
   1   2   9       13.25       12.51      1.13 o 
   2   2   9       19.23       19.18      1.77 o 
   3   2   9        3.96        2.63      1.34 o 
   4   2   9        0.07        0.00      0.80 o 
   5   2   9        0.31        0.18      0.86 o 
   6   2   9        0.61        0.65      1.23 o 
  -9   3   9        3.85        2.28      1.68 o 
  -8   3   9        3.19        8.89      3.14 o 
  -7   3   9       10.52       10.19      3.37 o 
  -6   3   9        3.59        6.04      1.37 o 
  -5   3   9        6.89        7.22      1.33 o 
  -4   3   9        0.99        1.88      0.84 o 
  -3   3   9       10.56        9.00      1.60 o 
  -2   3   9        8.82        7.27      0.87 o 
  -1   3   9        1.97        0.52      0.69 o 
   0   3   9        3.09        1.75      0.85 o 
   1   3   9        0.87        1.01      0.96 o 
   2   3   9        0.69        0.58      1.03 o 
   3   3   9        1.92        1.99      1.06 o 
   4   3   9        0.03        0.69      1.03 o 
   5   3   9        0.25        0.30      1.06 o 
  -8   4   9        4.24        6.02      2.73 o 
  -7   4   9        0.27        1.41      1.46 o 
  -6   4   9        6.11        6.53      1.66 o 
  -5   4   9        6.87        6.09      1.60 o 
  -4   4   9        1.39        1.47      1.00 o 
  -3   4   9        2.28        2.11      1.16 o 
  -2   4   9       12.30       10.41      1.74 o 
  -1   4   9        2.92        1.44      0.83 o 
   0   4   9        8.19        8.76      1.29 o 
   1   4   9        1.82        0.93      0.80 o 
   2   4   9        7.91        9.17      1.58 o 
   3   4   9        0.17        1.59      1.34 o 
   4   4   9        3.33        3.89      1.33 o 
  -7   5   9        0.51        1.86      1.40 o 
  -6   5   9        0.73        1.91      1.18 o 
  -5   5   9        2.22        2.59      1.24 o 
  -4   5   9        9.53       13.68      3.52 o 
  -3   5   9        4.65        3.92      1.15 o 
  -2   5   9        1.69        2.47      1.51 o 
  -1   5   9        0.33        0.96      0.78 o 
   0   5   9        3.08        2.76      1.00 o 
   1   5   9        0.05        0.71      1.27 o 
   2   5   9        1.14        0.20      1.37 o 
   3   5   9        0.91        1.71      1.23 o 
  -4   6   9        5.99        7.41      2.12 o 
  -3   6   9        0.42       -0.34      1.59 o 
  -2   6   9        9.04        9.42      2.07 o 
  -1   6   9        1.55        3.57      1.27 o 
   0   6   9        0.27        0.11      1.22 o 
   1   6   9        0.68       -0.72      1.27 o 
  -9   0  10        0.15        0.64      2.73 o 
  -8   0  10        1.67        2.62      2.27 o 
  -7   0  10       26.12       34.15      2.79 o 
  -6   0  10        3.72        2.87      1.23 o 
  -5   0  10        0.51       -0.06      0.74 o 
  -4   0  10        0.50       -0.25      0.80 o 
  -3   0  10       20.86       23.53      1.83 o 
  -2   0  10        0.24        1.98      1.22 o 
   0   0  10        2.52        1.22      0.78 o 
   1   0  10        4.03        3.44      0.84 o 
   2   0  10        0.79        0.38      0.81 o 
   3   0  10        3.89        3.27      1.09 o 
   4   0  10        0.68        0.56      0.90 o 
   5   0  10        0.01       -0.22      0.84 o 
  -9   1  10        9.62       12.95      1.80 o 
  -8   1  10        0.41        1.63      1.09 o 
  -7   1  10        7.22        7.12      1.20 o 
  -6   1  10       15.55       15.95      1.47 o 
  -5   1  10       17.35       17.92      1.43 o 
  -4   1  10       10.17        7.94      0.94 o 
  -3   1  10       11.87       10.03      1.00 o 
  -2   1  10       26.87       26.94      1.89 o 
  -1   1  10       39.53       38.67      1.47 o 
   0   1  10        2.82        2.67      0.77 o 
   1   1  10       24.80       21.57      1.36 o 
   2   1  10        1.42        1.34      0.66 o 
   3   1  10        0.19        0.41      0.68 o 
   4   1  10        2.18        2.07      0.89 o 
   5   1  10        0.20       -0.06      0.85 o 
  -9   2  10        3.18        3.80      1.35 o 
  -8   2  10        0.93        0.55      1.57 o 
  -7   2  10        3.12        1.85      0.98 o 
  -6   2  10       10.57       10.32      1.23 o 
  -5   2  10       12.07        9.73      1.28 o 
  -4   2  10       22.16       22.59      1.54 o 
  -3   2  10        1.04        0.49      0.63 o 
  -2   2  10        2.34        2.32      0.62 o 
  -1   2  10       20.27       21.04      1.15 o 
   0   2  10        0.42        0.39      0.78 o 
   1   2  10       12.24       13.90      1.55 o 
   2   2  10        6.92        7.19      1.44 o 
   3   2  10        2.34        2.27      1.32 o 
   4   2  10        0.66        0.67      1.02 o 
   5   2  10        0.14        0.10      1.13 o 
  -8   3  10        3.46        3.67      1.73 o 
  -7   3  10        1.73        1.54      1.08 o 
  -6   3  10        4.95        4.49      1.49 o 
  -5   3  10        1.18        1.02      1.13 o 
  -4   3  10        2.61        2.88      1.14 o 
  -3   3  10        6.84        7.24      1.20 o 
  -2   3  10        3.04        1.54      1.04 o 
  -1   3  10        2.99        2.83      0.85 o 
   0   3  10        3.30        3.49      1.15 o 
   1   3  10        0.44        0.02      0.84 o 
   2   3  10        2.69        3.76      1.34 o 
   3   3  10        0.59       -0.39      1.13 o 
   4   3  10        2.82        2.78      1.52 o 
  -7   4  10        0.21        1.35      1.37 o 
  -6   4  10        6.45        7.02      1.77 o 
  -5   4  10        1.37        2.84      1.41 o 
  -4   4  10        6.18        9.34      1.51 o 
  -3   4  10        3.31        4.51      1.17 o 
  -2   4  10       11.19        7.66      1.33 o 
  -1   4  10        3.77        3.50      1.51 o 
   0   4  10        4.48        5.70      1.23 o 
   1   4  10        1.38        1.22      1.00 o 
   2   4  10        1.06        1.04      1.51 o 
   3   4  10        0.23        0.47      1.20 o 
  -6   5  10        0.91        1.27      1.59 o 
  -5   5  10        0.85        1.00      1.48 o 
  -4   5  10        9.02       10.90      1.83 o 
  -3   5  10        0.57       -0.26      1.37 o 
  -2   5  10        2.12        1.76      1.07 o 
  -1   5  10        1.40        2.86      1.49 o 
   0   5  10        0.37        1.06      1.25 o 
   1   5  10        0.99        1.06      1.08 o 
   2   5  10        2.91        2.57      1.60 o 
  -9   0  11       15.03       21.57      3.95 o 
  -8   0  11       10.12       13.60      2.96 o 
  -7   0  11        0.58        1.45      1.57 o 
  -6   0  11        2.97        4.19      1.69 o 
  -5   0  11        8.67        8.60      1.80 o 
  -4   0  11        1.39        0.93      1.40 o 
  -3   0  11       61.00       67.89      4.19 o 
  -2   0  11       12.62       11.39      1.98 o 
  -1   0  11        1.26        2.56      1.16 o 
   0   0  11        0.25        1.05      1.40 o 
   1   0  11       13.95       11.68      2.15 o 
   2   0  11        4.92        4.81      1.21 o 
   3   0  11        0.04        0.20      1.15 o 
   4   0  11        1.38        2.59      1.38 o 
  -9   1  11        0.84        1.41      1.25 o 
  -8   1  11        5.44        3.55      1.25 o 
  -7   1  11       10.30       10.14      1.26 o 
  -6   1  11        2.66        3.28      0.91 o 
  -5   1  11        8.10        8.48      1.13 o 
  -4   1  11       13.92       11.87      1.14 o 
  -3   1  11       39.74       42.55      1.96 o 
  -2   1  11        2.62        1.75      0.64 o 
  -1   1  11       15.05       13.36      1.19 o 
   0   1  11       16.57       16.65      1.35 o 
   1   1  11        1.91        1.19      0.87 o 
   2   1  11        0.32        0.78      0.83 o 
   3   1  11        0.87        1.69      1.06 o 
   4   1  11        2.79        2.99      1.16 o 
  -8   2  11        0.24        0.16      1.16 o 
  -7   2  11        3.49        3.27      1.11 o 
  -6   2  11        6.27        7.68      1.14 o 
  -5   2  11       22.19       21.06      1.54 o 
  -4   2  11        7.92        7.53      1.06 o 
  -3   2  11        3.54        3.13      1.13 o 
  -2   2  11        7.51        7.63      1.71 o 
  -1   2  11       13.14       13.27      1.60 o 
   0   2  11        2.48        3.28      0.92 o 
   1   2  11       13.19       16.60      1.81 o 
   2   2  11        9.63       11.83      1.63 o 
   3   2  11        3.83        4.36      1.69 o 
   4   2  11        1.50        1.48      1.44 o 
  -7   3  11        0.30        0.86      1.22 o 
  -6   3  11        3.55        4.72      1.45 o 
  -5   3  11        4.31        4.89      1.50 o 
  -4   3  11        7.97        7.33      1.43 o 
  -3   3  11        9.09        7.47      1.29 o 
  -2   3  11        1.22        1.86      1.11 o 
  -1   3  11        6.97        8.22      1.32 o 
   0   3  11        0.84        1.37      1.13 o 
   1   3  11        1.36        1.62      1.22 o 
   2   3  11        0.76        0.86      1.16 o 
   3   3  11        1.35        1.44      1.27 o 
  -6   4  11        0.62        2.26      1.59 o 
  -5   4  11        2.96        3.37      1.55 o 
  -4   4  11        2.63        3.20      1.44 o 
  -3   4  11        7.22       10.05      2.96 o 
  -2   4  11        3.63        4.52      1.38 o 
  -1   4  11        6.92        5.17      1.63 o 
   0   4  11        1.52        1.62      1.34 o 
   1   4  11        3.31        4.72      1.53 o 
   2   4  11        0.08        0.24      1.13 o 
  -4   5  11        0.41        1.34      1.51 o 
  -3   5  11        0.59        1.77      1.30 o 
  -2   5  11        0.11        0.12      1.98 o 
  -1   5  11        0.90        3.26      1.98 o 
  -8   0  12        0.05       -0.70      2.44 o 
  -7   0  12        4.95        6.74      2.56 o 
  -6   0  12       10.01       11.97      2.62 o 
  -5   0  12       17.99       18.72      2.50 o 
  -4   0  12        0.12        0.47      1.57 o 
  -3   0  12       43.46       41.91      3.37 o 
  -2   0  12        0.08       -1.28      1.28 o 
  -1   0  12        1.66        0.70      1.16 o 
   0   0  12        4.00        3.20      1.40 o 
   1   0  12        3.86        5.64      1.92 o 
   2   0  12        4.00        3.84      2.03 o 
   3   0  12        0.23        0.00      1.86 o 
  -8   1  12        5.32        4.78      1.37 o 
  -7   1  12       11.96       13.95      1.61 o 
  -6   1  12        2.34        2.90      1.10 o 
  -5   1  12        6.03        6.50      1.71 o 
  -4   1  12       11.05       10.92      1.27 o 
  -3   1  12        1.63        1.42      0.76 o 
  -2   1  12        0.52        0.11      0.81 o 
  -1   1  12        2.01        1.32      0.84 o 
   0   1  12        7.43        8.32      1.19 o 
   1   1  12        6.74       10.82      1.29 o 
   2   1  12        0.61        1.21      1.04 o 
   3   1  12        0.35        0.42      1.44 o 
  -7   2  12        8.63       13.34      2.28 o 
  -6   2  12        2.53        3.29      1.31 o 
  -5   2  12       19.03       18.85      2.12 o 
  -4   2  12        1.72        0.51      0.92 o 
  -3   2  12        1.92        1.10      1.09 o 
  -2   2  12        0.79       -0.23      1.10 o 
  -1   2  12        2.42        2.72      1.01 o 
   0   2  12        0.23        0.11      0.92 o 
   1   2  12        2.81        5.48      1.80 o 
   2   2  12        2.99        4.30      1.56 o 
  -6   3  12        0.70       -1.09      1.60 o 
  -5   3  12        0.91        0.96      1.42 o 
  -4   3  12        0.99        1.10      1.27 o 
  -3   3  12        7.78       10.57      1.66 o 
  -2   3  12        0.03        0.47      1.28 o 
  -1   3  12        2.69        2.09      1.86 o 
   0   3  12        0.98        0.08      1.24 o 
   1   3  12        1.32        1.01      1.40 o 
  -5   4  12        2.78        5.64      1.82 o 
  -4   4  12        2.07        3.07      1.35 o 
  -3   4  12        3.82        4.65      1.37 o 
  -2   4  12        4.30        4.94      1.80 o 
  -1   4  12        2.98        2.09      1.98 o 
   0   4  12        1.12        1.64      1.42 o 
  -7   0  13        0.04       -0.29      2.27 o 
  -6   0  13        5.90        5.12      2.27 o 
  -5   0  13        2.97        2.50      1.86 o 
  -4   0  13        6.78        6.34      1.69 o 
  -3   0  13        3.15        2.15      1.69 o 
  -2   0  13        8.21       10.17      2.21 o 
  -1   0  13        1.00        0.81      1.22 o 
   0   0  13        0.03       -0.06      1.69 o 
   1   0  13        3.30        4.42      2.09 o 
  -6   1  13        3.77        3.69      1.24 o 
  -5   1  13        2.20        1.29      0.94 o 
  -4   1  13        5.14        3.81      0.99 o 
  -3   1  13        0.03       -0.46      0.83 o 
  -2   1  13        0.14        0.08      1.11 o 
  -1   1  13        0.22       -0.86      1.09 o 
   0   1  13        0.76        0.92      0.98 o 
   1   1  13        1.78        2.89      1.35 o 
  -6   2  13        2.72        6.67      1.83 o 
  -5   2  13        7.62        6.25      1.77 o 
  -4   2  13        0.57       -0.15      0.97 o 
  -3   2  13        1.79        2.62      1.19 o 
  -2   2  13        1.04        0.58      1.74 o 
  -1   2  13        6.76        9.77      2.15 o 
   0   2  13        2.77        3.98      1.48 o 
  -4   3  13        1.85        2.99      1.31 o 
  -3   3  13        7.61        6.98      2.03 o 
  -2   3  13        2.30        2.67      1.63 o 
  -1   3  13        0.59        0.87      1.98 o 
  -4   0  14        1.84        1.92      1.74 o 
  -3   0  14        0.17       -0.47      1.57 o 
  -2   0  14        0.54       -0.41      1.80 o 
  -1   0  14        0.81        0.23      1.80 o 
  -4   1  14        0.35       -0.39      1.25 o 
  -3   1  14        0.31        0.41      1.80 o 
  -2   1  14        0.65        2.21      1.92 o 
                                                 
